# Supplementary material for: A Genome-Wide Association Study for Diabetic Retinopathy in a Japanese Population: Potential Association with a Long Intergenic Non-Coding RNA
Source: PLoS One. 2014 Nov 3;9(11):e111715. doi: 10.1371/journal.pone.0111715 (PMC4218806; doi:10.1371/journal.pone.0111715)
Supplement: Table S1 — SNPs selected from stage 1 genome-wide scan. DR: diabetic retinopathy, PDR: proliferative diabetic retinopathy, DME: diabetic macular edema. (XLSX) [file pone.0111715.s002.xlsx]

## Sheet: DR Pos_All_Filter.txt
Table S1. SNPs selected from satge 1 genome-wide scan
DR: diabetic retinopathy, PDR: proliferative diabetic retinopathy, DME: diabetic macular edema
				Other phenotype and/or other model (Criteria B and D only)
No	dbSNP RS ID	Chromosome	P value for DR (allele model)	Phenotype	Model	P value	Nearest gene (Criteria C and D only)
Criteria A: P<0.001 for DR (allele model)
1	rs11582936	1	0.0001533
2	rs519966	1	0.0001485
3	rs10442682	1	0.0002451
4	rs1325184	1	0.0001691
5	rs10920631	1	1.117e-05
6	rs680410	1	0.000855
7	rs12066406	1	6.064e-05
8	rs13420380	2	0.0002772
9	rs11690738	2	9.184e-05
10	rs7577851	2	6.798e-05
11	rs4849413	2	0.00027
12	rs4538204	2	4.823e-05
13	rs16855486	2	0.009
14	rs986508	2	0.000204
15	rs1059261	2	0.0003802
16	rs7625611	3	2.912e-05
17	rs3774673	3	0.0002661
18	rs9682671	3	0.0002649
19	rs9853285	3	6.791e-05
20	rs4516615	3	2.398e-05
21	rs1461137	3	0.0001962
22	rs590225	3	0.0003478
23	rs4465943	3	0.0001604
24	rs6819114	4	0.0003715
25	rs965932	4	0.0003829
26	rs10475184	5	0.000124
27	rs13354126	5	0.0005735
28	rs12652010	5	6.898e-05
29	rs11741153	5	0.0004692
30	rs527116	5	0.0005984
31	rs17669636	5	0.0002641
32	rs7455023	6	0.0006758
33	rs3828755	6	0.0007601
34	rs1156082	6	0.0001434
35	rs1156081	6	0.0001875
36	rs13219726	6	2.08e-05
37	rs4706636	6	1.156e-05
38	rs9362054	6	3.003e-05
39	rs3734410	6	6.701e-05
40	rs6455590	6	5.527e-05
41	rs7458089	7	0.0008137
42	rs6954063	7	0.0003653
43	rs6954835	7	0.000314
44	rs2729553	7	0.0009433
45	rs6464884	7	0.0006844
46	rs874607	7	0.001988
47	rs10952308	7	0.0001834
48	rs2450113	8	0.000162
49	rs12001593	9	0.0002446
50	rs6475430	9	6.907e-05
51	rs2777763	9	0.0001342
52	rs11258654	10	0.0002576
53	rs1332926	10	0.0006744
54	rs7083364	10	5.728e-05
55	rs12220154	10	6.772e-05
56	rs10999936	10	2.261e-05
57	rs2459216	10	0.0001462
58	rs2047459	11	0.0002173
59	rs12292494	11	0.000193
60	rs1452138	11	8.408e-05
61	rs12797633	11	0.000339
62	rs10894267	11	2.369e-05
63	rs11222851	11	2.457e-05
64	rs10894810	11	0.0004913
65	rs17102580	12	0.000856
66	rs10846634	12	0.0002735
67	rs12426553	12	0.0002686
68	rs17068345	13	0.0001813
69	rs9316014	13	0.0005648
70	rs1330098	13	0.0006317
71	rs3751403	13	0.0001618
72	rs17591314	13	0.0002891
73	rs17792599	14	0.0001366
74	rs202963	14	8.668e-05
75	rs10140669	14	0.0006732
76	rs12147825	14	0.0007717
77	rs149680	14	0.0009348
78	rs4900536	14	0.0003807
79	rs2899498	15	1.416e-05
80	rs10520579	15	0.0006892
81	rs2248675	15	0.0004677
82	rs12913150	15	4.914e-05
83	rs3105692	16	0.000522
84	rs17277587	16	5.347e-05
85	rs12597885	16	0.0002952
86	rs916076	16	0.0002071
87	rs2072086	16	0.005346
88	rs12447418	16	0.0002071
89	rs7189880	16	0.001011
90	rs226858	16	0.005846
91	rs8061059	16	0.003087
92	rs16960788	16	0.0001452
93	rs12599563	16	6.236e-05
94	rs7193983	16	6.168e-05
95	rs751339	16	0.0002147
96	rs3922494	17	0.0002097
97	rs3110496	17	0.00081
98	rs228263	17	5.376e-05
99	rs10512555	17	9.812e-05
100	rs1940604	18	0.0004759
101	rs9951717	18	4.339e-05
102	rs642633	18	0.0002545
103	rs929995	18	0.0001329
104	rs11878142	18	1.739e-05
105	rs8107333	19	7.806e-06
106	rs3213454	20	0.0005305
107	rs2298002	20	0.0006874
108	rs2835446	21	0.0002172
109	rs4816657	21	0.0008233
110	rs2178882	21	0.0008117
Criteria B: P<0.001 for other phenotype and/or other model
111	rs681840	1	0.023	PDR	Genotype (additive)	0.0007081
112	rs17109215	1	0.0085	PDR	Genotype (additive)	0.0002266
113	rs17121650	1	0.0206	PDR	Allele	0.000213
114	rs12079699	1	0.0137	PDR	Allele	3.15e-05
115	rs12104941	2	0.002725	DR	Genotype (additive)	0.0009049
116	rs11125783	2	0.005398	PDR	Allele	0.000126
117	rs1370325	2	0.002797	DR	Genotype (additive)	0.0005091
118	rs12488182	3	0.0446	PDR	Allele	3.5e-05
119	rs12487264	3	0.003294	DR	Genotype (additive)	0.0007416
120	rs10513355	3	0.0154	PDR	Genotype (additive)	0.0009934
121	rs7624529	3	0.007088	PDR	Allele	5.93e-05
122	rs9818108	3	0.0093	PDR	Allele	0.000865
123	rs7641260	3	0.0498	PDR	Genotype (additive)	0.000484
124	rs4689728	4	0.039	PDR	Genotype (additive)	0.0004498
125	rs12641981	4	0.00322	PDR	Allele	3.4e-05
126	rs13104333	4	0.0338	PDR	Genotype (additive)	8.567e-05
127	rs1317011	4	0.002971	PDR	Allele	8.26e-05
128	rs4696084	4	0.0357	PDR	Genotype (additive)	0.000886
129	rs7693386	4	0.0185	PDR	Allele	2.11e-05
130	rs35955	5	0.002335	PDR	Genotype (additive)	0.0005451
131	rs159027	5	0.002474	DR	Genotype (additive)	0.0001225
132	rs11956022	5	0.004564	DR	Genotype (additive)	0.000974
133	rs17148353	5	0.002166	PDR	Allele	4.08e-05
134	rs2916640	5	0.00245	DR	Genotype (additive)	0.0005652
135	rs235701	6	0.005061	PDR	Genotype (additive)	0.0008015
136	rs7796482	7	0.005201	PDR	Genotype (additive)	0.0003482
137	rs6968011	7	0.003435	PDR	Genotype (additive)	0.0001883
138	rs3778988	7	0.0396	PDR	Allele	8.7e-05
139	rs10264676	7	0.0399	PDR	Genotype (additive)	0.0004612
140	rs12706769	7	0.00996	DR	Genotype (additive)	0.0009426
141	rs515906	7	0.00219	DR	Genotype (additive)	0.0006554
142	rs10503165	8	0.001658	PDR	Allele	7.52e-05
143	rs9693351	8	0.0315	PDR	Allele	6.28e-05
144	rs10090112	8	0.001996	DR	Genotype (additive)	0.0008291
145	rs4737263	8	0.001006	PDR	Allele	4.36e-05
146	rs12545266	8	0.008099	PDR	Allele	6.3e-05
147	rs10505413	8	0.006821	PDR	Allele	3.86e-05
148	rs16904220	8	0.0158	PDR	Genotype (additive)	7.756e-05
149	rs10820913	9	0.002932	PDR	Allele	0.000452
150	rs732688	9	0.0311	PDR	Genotype (additive)	0.0004669
151	rs17519205	9	0.003823	DR	Genotype (additive)	0.0008235
152	rs4881459	10	0.003073	PDR	Allele	5.11e-05
153	rs11007333	10	0.0074	PDR	Allele	4.1e-05
154	rs12570763	10	0.007114	DME	Allele	0.000307
155	rs4746629	10	0.001234	DR	Genotype (additive)	0.0007592
156	rs10883072	10	0.0492	PDR	Allele	0.000583
157	rs821931	10	0.0112	PDR	Genotype (additive)	0.0003202
158	rs912748	10	0.005153	PDR	Allele	2.16e-05
159	rs7095944	10	0.003294	DR	Genotype (additive)	0.0003078
160	rs1033282	11	0.003166	PDR	Allele	4.56e-05
161	rs2276280	11	0.005303	PDR	Genotype (additive)	0.0003764
162	rs7949990	11	0.0112	PDR	Genotype (additive)	0.0004409
163	rs10505854	12	0.0196	PDR	Allele	7.54e-05
164	rs6487350	12	0.0325	PDR	Genotype (additive)	0.0003531
165	rs7306498	12	0.007337	PDR	Allele	0.000239
166	rs3847687	12	0.001184	DR	Genotype (additive)	0.0001443
167	rs7974709	12	0.006523	PDR	Allele	9.34e-05
168	rs9576933	13	0.0092	PDR	Allele	8.32e-05
169	rs2769285	13	0.0082	PDR	Allele	8.54e-05
170	rs4900639	14	0.0146	PDR	Genotype (additive)	0.0005911
171	rs17115898	14	0.0016	PDR	Allele	0.000229
172	rs2299924	14	0.0461	PDR	Genotype (additive)	5.226e-05
173	rs2047776	14	0.0311	PDR	Genotype (additive)	0.0007686
174	rs4905203	14	0.0382	PDR	Allele	0.000113
175	rs2402447	14	0.0211	PDR	Genotype (additive)	1.255e-05
176	rs11628722	14	0.0374	PDR	Recessive	4.99e-05
177	rs17642892	15	0.00212	DR	Genotype (additive)	0.0003084
178	rs1904317	15	0.005909	PDR	Allele	0.000802
179	rs576939	15	0.003471	PDR	Allele	9e-05
180	rs266318	15	0.0058	PDR	Allele	3.77e-05
181	rs304986	15	0.004533	PDR	Allele	8.47e-05
182	rs11072823	15	0.00407	DR	Genotype (additive)	0.0004948
183	rs7179169	15	0.0015	DR	Genotype (additive)	0.0003368
184	rs7184083	16	0.003792	PDR	Genotype (additive)	0.0007302
185	rs3923044	16	0.001296	PDR	Allele	7.44e-05
186	rs6497372	16	0.0121	PDR	Allele	7.17e-05
187	rs446520	17	0.002668	DR	Genotype (additive)	0.0007176
188	rs7207346	17	0.009865	PDR	Allele	0.000475
189	rs9303996	18	0.001631	PDR	Allele	0.000664
190	rs4350646	18	0.0462	PDR	Genotype (additive)	0.0006485
191	rs17740343	18	0.003024	DR	Genotype (additive)	0.0009497
192	rs4482563	20	0.002504	DR	Genotype (additive)	0.0006984
193	rs6136874	20	0.0151	PDR	Genotype (additive)	0.000613
194	rs2183559	21	0.0246	PDR	Allele	0.000653
195	rs28516519	21	0.00157	DR	Genotype (additive)	0.0004306
196	rs7287116	22	0.0146	PDR	Recessive	7.216e-07
Criteria C: P<0.01 for DR (allele model) & biological and/or bioinformatic potency in DR
197	rs17098286	1	0.001351				AK5
198	rs10799492	1	0.002798				RHOU
199	rs13392363	2	0.004077				LPIN1
200	rs7599966	2	0.001122				ZEB1
201	rs1032206	2	0.001084				HK2
202	rs3935584	2	0.001181				INPP5D
203	rs11918334	3	0.005723				CPNE4
204	rs4580644	4	0.002157				CD38
205	rs9368378	6	0.007738				CASC15
206	rs3935935	6	0.008034				TIAM2
207	rs2259965	7	0.002258				GTF2I
208	rs7797520	7	0.001209				TPK1
209	rs1561356	8	0.001256				CSMD1
210	rs4742833	9	0.001994				GRIN3A
211	rs17117885	10	0.001355				SORCS3
212	rs558764	10	0.003049				MGMT
213	rs534179	11	0.00855				GDPD5
214	rs7130966	11	0.001046				OPCML
215	rs918168	12	0.001285				GRIN2B
216	rs11047207	12	0.00104				SOX9
217	rs12833541	12	0.008784				SOX10
218	rs1831463	13	0.008289				GPC5
219	rs3782945	13	0.004524				ABCC4
220	rs9514827	13	0.001972				TNFSF13B
221	rs8018587	14	0.006618				LRFN5
222	rs10782438	14	0.006956				DACT1
223	rs1014126	16	0.001571				RBFOX1
224	rs527789	18	0.001189				MAPRE2
225	rs9626568	22	0.002447				ARHGAP8
Criteria D: P<0.01 for other phenotype and/or other model & biological and/or bioinformatic potency in DR
226	rs17016833	1	0.0247	PDR	Genotype (additive)	0.004624	KCNH1
227	rs10495265	1	0.008	DR	Genotype (additive)	0.003381	CDC42BPA
228	rs12621651	2	0.0293	PDR	Genotype (additive)	0.004622	HPCAL1
229	rs6738783	2	0.0191	PDR	Genotype (additive)	0.002922	RY1
230	rs6752075	2	0.0101	PDR	Genotype (additive)	0.001806	GRB14
231	rs13145061	4	0.0352	PDR	Allele	0.0015	GPR125
232	rs1027473	4	0.0127	DR	Genotype (additive)	0.001533	MGST2
233	rs6449741	5	0.0134	PDR	Genotype (additive)	0.003407	RGS7BP
234	rs17160261	5	0.0396	PDR	Genotype (additive)	0.00337	EFNA5
235	rs9472773	6	0.0114	PDR	Allele	0.0025	BC042616
236	rs9479769	6	0.0226	PDR	Genotype (additive)	0.001561	OPRM1, PIP3E
237	rs10967218	9	0.0419	PDR	Genotype (additive)	0.001644	VLDLR
238	rs10125760	9	0.0355	DR	Genotype (additive)	0.005568	GABBR2
239	rs944689	9	0.0095	PDR	Allele	0.0018	GABBR2
240	rs7864957	9	0.0215	PDR	Genotype (additive)	0.003769	LMX1B
241	rs2346254	16	0.0319	PDR	Genotype (additive)	0.001687	APBP1
242	rs8057841	16	0.0319	PDR	Allele	0.0057	SHISA9
243	rs17689520	16	0.02	PDR	Genotype (additive)	0.00225	CDH13
244	rs11078606	17	0.0431	PDR	Genotype (additive)	0.001091	WSCD1
245	rs11870889	17	0.0272	PDR	Genotype (additive)	0.003029	SDK2
246	rs668798	18	0.0062	PDR	Genotype (additive)	0.001105	PTPRM
247	rs897740	19	0.0369	PDR	Genotype (additive)	0.004644	EMR1
248	rs7252953	19	0.0113	DR	Genotype (additive)	0.003409	COL5A3
249	rs5754162	22	0.0446	PDR	Genotype (additive)	0.001211	SYN3
